# Supplementary material for: Transcriptional Alterations Induced by Delta-9 Tetrahydrocannabinol in the Brain and Gonads of Adult Medaka
Source: J Xenobiot. 2023 May 30;13(2):237–51. doi: 10.3390/jox13020018 (PMC10303197; doi:10.3390/jox13020018)
Supplement: Supplementary file 1 [file jox-13-00018-s001.zip]

Archive with 1 entries (1 files):
- jox-2380770-supplementary.pdf
